# Supplementary material for: Phenotypic Characterization and Comparative Genomic Analysis of Novel Salmonella Bacteriophages Isolated from a Tropical Rainforest
Source: Int J Mol Sci. 2023 Feb 12;24(4):3678. doi: 10.3390/ijms24043678 (PMC9963771; doi:10.3390/ijms24043678)
Supplement: Supplementary file 1 [file ijms-24-03678-s001.zip]

Archive with 1 entries (1 files):
- ijms-2121729-supplementary.pdf
